# Supplementary material for: DNA Barcodes of Rosy Tetras and Allied Species (Characiformes: Characidae: Hyphessobrycon) from the Brazilian Amazon Basin
Source: PLoS One. 2014 May 30;9(5):e98603. doi: 10.1371/journal.pone.0098603 (PMC4039478; doi:10.1371/journal.pone.0098603)
Supplement: Table S1 — List of the 158 analyzed specimens. (XLS) [file pone.0098603.s001.xls]

## Sheet: Hoja1
Ordem	Family	Species	Lat	Lon	Locality	Collection Voucher	Bold ID Number
Characiformes	Characidae	Hyphessobrycon sweglesi	00°32'19.0''S	65°15'13.0''W	rio Tea	INPA-37671	HYP035-13
Characiformes	Characidae	Hyphessobrycon sweglesi	00°32'19.0''S	65°15'13.0''W	rio Tea	INPA-37671	HYP036-13
Characiformes	Characidae	Hyphessobrycon sweglesi	00°32'19.0''S	65°15'13.0''W	rio Tea	INPA-37671	HYP037-13
Characiformes	Characidae	Hyphessobrycon sweglesi	02°29'15.0''S	61°06'21.8''W	Ig. Dineiro	INPA-37676	HYP066-13
Characiformes	Characidae	Hyphessobrycon sweglesi	02°29'15.0''S	61°06'21.8''W	Ig. Dineiro	INPA-37676	HYP067-13
Characiformes	Characidae	Hyphessobrycon sweglesi	02°29'15.0''S	61°06'21.8''W	Ig. Dineiro	INPA-37676	HYP068-13
Characiformes	Characidae	Hyphessobrycon sweglesi	02°38'39.4''S	60°58'35.9''W	Ig. Mutun	INPA-37674	HYP060-13
Characiformes	Characidae	Hyphessobrycon sweglesi	02°38'39.4''S	60°58'35.9''W	Ig. Mutun	INPA-37674	HYP061-13
Characiformes	Characidae	Hyphessobrycon sweglesi	02°38'39.4''S	60°58'35.9''W	Ig. Mutun	INPA-37674	HYP062-13
Characiformes	Characidae	Hyphessobrycon sweglesi	02°37'22.4''S	60°58'35.9''W	Ig. Raia	INPA-37675	HYP063-13
Characiformes	Characidae	Hyphessobrycon sweglesi	02°37'22.4''S	60°58'35.9''W	Ig. Raia	INPA-37675	HYP064-13
Characiformes	Characidae	Hyphessobrycon sweglesi	02°37'22.4''S	60°58'35.9''W	Ig. Raia	INPA-37675	HYP065-13
Characiformes	Characidae	Hyphessobrycon sweglesi	00°20'10''S	65°18' 32''W	Jaradi	INPA-37668	HYP064-13
Characiformes	Characidae	Hyphessobrycon sweglesi	00°20'10''S	65°18' 32''W	Jaradi	INPA-37668	HYP025-13
Characiformes	Characidae	Hyphessobrycon sweglesi	00°20'10''S	65°18' 32''W	Jaradi	INPA-37668	HYP026-13
Characiformes	Characidae	Hyphessobrycon sweglesi	00°20'10''S	65°18' 32''W	Jaradi	INPA-37668	HYP027-13
Characiformes	Characidae	Hyphessobrycon sweglesi	00°20'10''S	65°18' 32''W	Jaradi	INPA-37668	HYP028-13
Characiformes	Characidae	Hyphessobrycon sweglesi	00°20'10''S	65°18' 32''W	Jaradi	INPA-37668	HYP029-13
Characiformes	Characidae	Hyphessobrycon sweglesi	00°20'10''S	65°18' 32''W	Jaradi	INPA-37668	HYP030-13
Characiformes	Characidae	Hyphessobrycon sweglesi	00°20'10''S	65°18' 32''W	Jaradi	INPA-37668	HYP031-13
Characiformes	Characidae	Hyphessobrycon rosaceus	00°13'35''S	66°24'58''W	Curicuriari	INPA-37670	HYP033-13
Characiformes	Characidae	Hyphessobrycon rosaceus	00°13'35''S	66°24'58''W	Curicuriari	INPA-37670	HYP034-13
Characiformes	Characidae	Hyphessobrycon rosaceus	00° 26'48''S	66°25'38''W	Machi	INPA-37669	HYP032-13
Characiformes	Characidae	Hyphessobrycon socolofi	00°33'07''S	64°48'06''W	Urubaxi	INPA-37667	HYP020-13
Characiformes	Characidae	Hyphessobrycon socolofi	00°33'07''S	64°48'06''W	Urubaxi	INPA-37667	HYP021-13
Characiformes	Characidae	Hyphessobrycon socolofi	00°33'07''S	64°48'06''W	Urubaxi	INPA-37667	HYP160-13
Characiformes	Characidae	Hyphessobrycon socolofi	00°33'07''S	64°48'06''W	Urubaxi	INPA-37667	HYP022-13
Characiformes	Characidae	Hyphessobrycon rosaceus	00°06'02.6''N	67°07'19.1''W	Acatunã	INPA-37682	HYP082-13
Characiformes	Characidae	Hyphessobrycon rosaceus	00°06'02.6''N	67°07'19.1''W	Acatunã	INPA-37682	HYP088-13
Characiformes	Characidae	Hyphessobrycon rosaceus	00°06'02.6''N	67°07'19.1''W	Acatunã	INPA-37682	HYP089-13
Characiformes	Characidae	Hyphessobrycon rosaceus	00°06'02.6''N	67°07'19.1''W	Acatunã	INPA-37682	HYP090-13
Characiformes	Characidae	Hyphessobrycon rosaceus	00°06'02.6''N	67°07'19.1''W	Acatunã	INPA-37682	HYP092-13
Characiformes	Characidae	Hyphessobrycon rosaceus	00°06'02.6''N	67°07'19.1''W	Acatunã	INPA-37682	HYP091-13
Characiformes	Characidae	Hyphessobrycon rosaceus	00°06'02.6''N	67°07'19.1''W	Acatunã	INPA-37682	HYP093-13
Characiformes	Characidae	Hyphessobrycon rosaceus	00°06'02.6''N	67°07'19.1''W	Acatunã	INPA-37682	HYP083-13
Characiformes	Characidae	Hyphessobrycon rosaceus	00°06'02.6''N	67°07'19.1''W	Acatunã	INPA-37682	HYP084-13
Characiformes	Characidae	Hyphessobrycon rosaceus	00°06'02.6''N	67°07'19.1''W	Acatunã	INPA-37682	HYP085-13
Characiformes	Characidae	Hyphessobrycon rosaceus	00°06'02.6''N	67°07'19.1''W	Acatunã	INPA-37682	HYP086-13
Characiformes	Characidae	Hyphessobrycon rosaceus	00°06'02.6''N	67°07'19.1''W	Acatunã	INPA-37682	HYP087-13
Characiformes	Characidae	Hyphessobrycon copelandi	00°24'00''S	65°12'00''W	Marauiá	INPA-37666	HYP008-13
Characiformes	Characidae	Hyphessobrycon copelandi	00°24'00''S	65°12'00''W	Marauiá	INPA-37666	HYP012-13
Characiformes	Characidae	Hyphessobrycon copelandi	00°24'00''S	65°12'00''W	Marauiá	INPA-37666	HYP013-13
Characiformes	Characidae	Hyphessobrycon copelandi	00°24'00''S	65°12'00''W	Marauiá	INPA-37666	HYP014-13
Characiformes	Characidae	Hyphessobrycon copelandi	00°24'00''S	65°12'00''W	Marauiá	INPA-37666	HYP015-13
Characiformes	Characidae	Hyphessobrycon copelandi	00°24'00''S	65°12'00''W	Marauiá	INPA-37666	HYP016-13
Characiformes	Characidae	Hyphessobrycon copelandi	00°24'00''S	65°12'00''W	Marauiá	INPA-37666	HYP017-13
Characiformes	Characidae	Hyphessobrycon copelandi	00°24'00''S	65°12'00''W	Marauiá	INPA-37666	HYP018-13
Characiformes	Characidae	Hyphessobrycon copelandi	00°24'00''S	65°12'00''W	Marauiá	INPA-37666	HYP009-13
Characiformes	Characidae	Hyphessobrycon copelandi	00°24'00''S	65°12'00''W	Marauiá	INPA-37666	HYP010-13
Characiformes	Characidae	Hyphessobrycon copelandi	00°24'00''S	65°12'00''W	Marauiá	INPA-37666	HYP011-13
Characiformes	Characidae	Hyphessobrycon copelandi	00°24'00''S	65°12'00''W	Marauiá	INPA-37666	HYP019-13
Characiformes	Characidae	Hyphessobrycon copelandi	4°12'16''S	69°55'14''W	Urumutum	INPA-37683	HYP095-13
Characiformes	Characidae	Hyphessobrycon copelandi	4°12'16''S	69°55'14''W	Urumutum	INPA-37683	HYP096-13
Characiformes	Characidae	Hyphessobrycon copelandi	4°12'16''S	69°55'14''W	Urumutum	INPA-37683	HYP094-13
Characiformes	Characidae	Hyphessobrycon epicharis	00°22'11.6''N	67°18'49.3''W	Jurupari - São Felipe	INPA-37665	HYP002-13
Characiformes	Characidae	Hyphessobrycon epicharis	00°22'11.6''N	67°18'49.3''W	Jurupari - São Felipe	INPA-37665	HYP003-13
Characiformes	Characidae	Hyphessobrycon epicharis	00°22'11.6''N	67°18'49.3''W	Jurupari - São Felipe	INPA-37665	HYP004-13
Characiformes	Characidae	Hyphessobrycon epicharis	00°22'11.6''N	67°18'49.3''W	Jurupari - São Felipe	INPA-37665	HYP005-13
Characiformes	Characidae	Hyphessobrycon epicharis	00°22'11.6''N	67°18'49.3''W	Jurupari - São Felipe	INPA-37665	HYP006-13
Characiformes	Characidae	Hyphessobrycon epicharis	00°22'11.6''N	67°18'49.3''W	Jurupari - São Felipe	INPA-37665	HYP007-13
Characiformes	Characidae	Hyphessobrycon epicharis	00°23'08.0''N	67°18'50.5''W	Jurupari	INPA-37664	HYP001-13
Characiformes	Characidae	Hyphessobrycon eques	02°28'20.6''S	54°39'23.4''W	Lagoa Maicá	INPA-37678	HYP070-13
Characiformes	Characidae	Hyphessobrycon eques	00°17'24.4''N	50°53'16.4''W	Rio das pedreiras	INPA-37679	HYP071-13
Characiformes	Characidae	Hyphessobrycon eques	02°39'53.2''S	56°05'51.1''W	Lago Zé Açu	INPA-37680	HYP072-13
Characiformes	Characidae	Hyphessobrycon erythrostigma	4°12'16''S	69°55'14''W	Urumutum	INPA-37681	HYP076-13
Characiformes	Characidae	Hyphessobrycon erythrostigma	4°12'16''S	69°55'14''W	Urumutum	INPA-37681	HYP078-13
Characiformes	Characidae	Hyphessobrycon erythrostigma	4°12'16''S	69°55'14''W	Urumutum	INPA-37681	HYP079-13
Characiformes	Characidae	Hyphessobrycon erythrostigma	4°12'16''S	69°55'14''W	Urumutum	INPA-37681	HYP081-13
Characiformes	Characidae	Hyphessobrycon erythrostigma	4°12'16''S	69°55'14''W	Urumutum	INPA-37681	HYP080-13
Characiformes	Characidae	Hyphessobrycon erythrostigma	4°12'16''S	69°55'14''W	Urumutum	INPA-37681	HYP077-13
Characiformes	Characidae	Hyphessobrycon bentosi			Aquario GreenPiaba	INPA-39527	HYP116-13
Characiformes	Characidae	Hyphessobrycon bentosi			Aquario GreenPiaba	INPA-39527	HYP117-13
Characiformes	Characidae	Hyphessobrycon bentosi			Aquario GreenPiaba	INPA-39527	HYP118-13
Characiformes	Characidae	Hyphessobrycon bentosi			Aquario GreenPiaba	INPA-39527	HYP119-13
Characiformes	Characidae	Hyphessobrycon bentosi	00°41'48.0''S	63°14'13.0''W	Quimicuri	INPA-37684	HYP098-13
Characiformes	Characidae	Hyphessobrycon bentosi	00°41'48.0''S	63°14'13.0''W	Quimicuri	INPA-37684	HYP099-13
Characiformes	Characidae	Hyphessobrycon bentosi	00°41'48.0''S	63°14'13.0''W	Quimicuri	INPA-37684	HYP097-13
Characiformes	Characidae	Hyphessobrycon bentosi	00°41'48.0''S	63°14'13.0''W	Quimicuri	INPA-37684	HYP100-13
Characiformes	Characidae	Hyphessobrycon erythrostigma	4°12'16''S	69°55'14''W	Urumutum	INPA-37681	HYP073-13
Characiformes	Characidae	Hyphessobrycon erythrostigma	4°12'16''S	69°55'14''W	Urumutum	INPA-37681	HYP074-13
Characiformes	Characidae	Hyphessobrycon erythrostigma	4°12'16''S	69°55'14''W	Urumutum	INPA-37681	HYP075-13
Characiformes	Characidae	Hyphessobrycon socolofi	01°14'24.5''S	61°49'15.2''W	Ig. Da Vila	INPA-39529	HYP122-13
Characiformes	Characidae	Hyphessobrycon socolofi	01°14'24.5''S	61°49'15.2''W	Ig. Da Vila	INPA-39529	HYP123-13
Characiformes	Characidae	Hyphessobrycon socolofi	01°07'52.2''S	61°49'08.0''W	Ig. Maguari	INPA-39528	HYP120-13
Characiformes	Characidae	Hyphessobrycon socolofi	01°07'52.2''S	61°49'08.0''W	Ig. Maguari	INPA-39528	HYP121-13
Characiformes	Characidae	Hyphessobrycon socolofi			Aquario Fish Company	INPA-39530	HYP141-13
Characiformes	Characidae	Hyphessobrycon socolofi			Aquario Fish Company	INPA-39530	HYP142-13
Characiformes	Characidae	Hyphessobrycon socolofi			Aquario Fish Company	INPA-39530	HYP143-13
Characiformes	Characidae	Hyphessobrycon socolofi			Aquario Fish Company	INPA-39530	HYP144-13
Characiformes	Characidae	Hyphessobrycon socolofi			Aquario Fish Company	INPA-39530	HYP145-13
Characiformes	Characidae	Hyphessobrycon socolofi			Aquario Fish Company	INPA-39530	HYP146-13
Characiformes	Characidae	Hyphessobrycon socolofi			Aquario Fish Company	INPA-39530	HYP147-13
Characiformes	Characidae	Hyphessobrycon socolofi			Aquario Fish Company	INPA-39530	HYP148-13
Characiformes	Characidae	Hyphessobrycon socolofi			Aquario Fish Company	INPA-39530	HYP124-13
Characiformes	Characidae	Hyphessobrycon socolofi			Aquario Fish Company	INPA-39530	HYP125-13
Characiformes	Characidae	Hyphessobrycon socolofi			Aquario Fish Company	INPA-39530	HYP126-13
Characiformes	Characidae	Hyphessobrycon socolofi			Aquario Fish Company	INPA-39530	HYP127-13
Characiformes	Characidae	Hyphessobrycon socolofi			Aquario Fish Company	INPA-39530	HYP128-13
Characiformes	Characidae	Hyphessobrycon socolofi			Aquario Fish Company	INPA-39530	HYP129-13
Characiformes	Characidae	Hyphessobrycon socolofi			Aquario Fish Company	INPA-39530	HYP130-13
Characiformes	Characidae	Hyphessobrycon socolofi			Aquario Fish Company	INPA-39530	HYP131-13
Characiformes	Characidae	Hyphessobrycon socolofi			Aquario Fish Company	INPA-39530	HYP132-13
Characiformes	Characidae	Hyphessobrycon socolofi			Aquario Fish Company	INPA-39530	HYP133-13
Characiformes	Characidae	Hyphessobrycon socolofi			Aquario Fish Company	INPA-39530	HYP134-13
Characiformes	Characidae	Hyphessobrycon socolofi			Aquario Fish Company	INPA-39530	HYP135-13
Characiformes	Characidae	Hyphessobrycon socolofi			Aquario Fish Company	INPA-39530	HYP136-13
Characiformes	Characidae	Hyphessobrycon socolofi			Aquario Fish Company	INPA-39530	HYP137-13
Characiformes	Characidae	Hyphessobrycon socolofi			Aquario Fish Company	INPA-39530	HYP138-13
Characiformes	Characidae	Hyphessobrycon socolofi			Aquario Fish Company	INPA-39530	HYP139-13
Characiformes	Characidae	Hyphessobrycon socolofi			Aquario Fish Company	INPA-39530	HYP140-13
Characiformes	Characidae	Hyphessobrycon pyrrhonotus	00°25'00''S	64°46'59''W	Ig. Branco- rio Daraá	INPA-37673	HYP050-13
Characiformes	Characidae	Hyphessobrycon pyrrhonotus	00°25'00''S	64°46'59''W	Ig. Branco- rio Daraá	INPA-37673	HYP052-13
Characiformes	Characidae	Hyphessobrycon pyrrhonotus	00°25'00''S	64°46'59''W	Ig. Branco- rio Daraá	INPA-37673	HYP053-13
Characiformes	Characidae	Hyphessobrycon pyrrhonotus	00°25'00''S	64°46'59''W	Ig. Branco- rio Daraá	INPA-37673	HYP054-13
Characiformes	Characidae	Hyphessobrycon pyrrhonotus	00°25'00''S	64°46'59''W	Ig. Branco- rio Daraá	INPA-37673	HYP055-13
Characiformes	Characidae	Hyphessobrycon pyrrhonotus	00°25'00''S	64°46'59''W	Ig. Branco- rio Daraá	INPA-37673	HYP056-13
Characiformes	Characidae	Hyphessobrycon pyrrhonotus	00°25'00''S	64°46'59''W	Ig. Branco- rio Daraá	INPA-37673	HYP057-13
Characiformes	Characidae	Hyphessobrycon pyrrhonotus	00°25'00''S	64°46'59''W	Ig. Branco- rio Daraá	INPA-37673	HYP058-13
Characiformes	Characidae	Hyphessobrycon pyrrhonotus	00°25'00''S	64°46'59''W	Ig. Branco- rio Daraá	INPA-37673	HYP059-13
Characiformes	Characidae	Hyphessobrycon pyrrhonotus	00°25'00''S	64°46'59''W	Ig. Branco- rio Daraá	INPA-37673	HYP051-13
Characiformes	Characidae	Hyphessobrycon pyrrhonotus	00°33'07"S	64°48' 06"W	Ig. Trovão- rio Urubaxi	INPA-37672	HYP039-13
Characiformes	Characidae	Hyphessobrycon pyrrhonotus	00°33'07"S	64°48' 06"W	Ig. Trovão- rio Urubaxi	INPA-37672	HYP042-13
Characiformes	Characidae	Hyphessobrycon pyrrhonotus	00°33'07"S	64°48' 06"W	Ig. Trovão- rio Urubaxi	INPA-37672	HYP043-13
Characiformes	Characidae	Hyphessobrycon pyrrhonotus	00°33'07"S	64°48' 06"W	Ig. Trovão- rio Urubaxi	INPA-37672	HYP044-13
Characiformes	Characidae	Hyphessobrycon pyrrhonotus	00°33'07"S	64°48' 06"W	Ig. Trovão- rio Urubaxi	INPA-37672	HYP045-13
Characiformes	Characidae	Hyphessobrycon pyrrhonotus	00°33'07"S	64°48' 06"W	Ig. Trovão- rio Urubaxi	INPA-37672	HYP046-13
Characiformes	Characidae	Hyphessobrycon pyrrhonotus	00°33'07"S	64°48' 06"W	Ig. Trovão- rio Urubaxi	INPA-37672	HYP047-13
Characiformes	Characidae	Hyphessobrycon pyrrhonotus	00°33'07"S	64°48' 06"W	Ig. Trovão- rio Urubaxi	INPA-37672	HYP048-13
Characiformes	Characidae	Hyphessobrycon pyrrhonotus	00°33'07"S	64°48' 06"W	Ig. Trovão- rio Urubaxi	INPA-37672	HYP049-13
Characiformes	Characidae	Hyphessobrycon pyrrhonotus	00°33'07"S	64°48' 06"W	Ig. Trovão- rio Urubaxi	INPA-37672	HYP040-13
Characiformes	Characidae	Hyphessobrycon pyrrhonotus	00°33'07"S	64°48' 06"W	Ig. Trovão- rio Urubaxi	INPA-37672	HYP041-13
Characiformes	Characidae	Hyphessobrycon pyrrhonotus			Aquarium Turkis	6470-DNA	HYP158-13
Characiformes	Characidae	Hyphessobrycon pyrrhonotus			Aquarium Turkis	6469-DNA	HYP157-13
Characiformes	Characidae	Hyphessobrycon pyrrhonotus			Aquarium Turkis	6468-DNA	HYP156-13
Characiformes	Characidae	Hyphessobrycon pyrrhonotus			Aquarium Turkis	6407-DNA	HYP155-13
Characiformes	Characidae	Hyphessobrycon pyrrhonotus			Aquarium Turkis	6334-DNA	HYP154-13
Characiformes	Characidae	Hyphessobrycon pyrrhonotus			Aquarium Turkis	6471-DNA	HYP159-13
Characiformes	Characidae	Hyphessobrycon pulchripinnis	03°43'14.0''S	55°04'45.4''W	Jacareacanga	INPA-39531	HYP149-13
Characiformes	Characidae	Moenkhausia hemigrammoides	03°54'27.3''N	59°21'36.4''W	Rupununi Road-Guyana	INPA-38532	HYP101-13
Characiformes	Characidae	Moenkhausia hemigrammoides	03°54'27.3''N	59°21'36.4''W	Rupununi Road-Guyana	INPA-38532	HYP102-13
Characiformes	Characidae	Moenkhausia hemigrammoides	03°54'27.3''N	59°21'36.4''W	Rupununi Road-Guyana	INPA-38532	HYP103-13
Characiformes	Characidae	Hyphessobrycon rosaceus	05°52'49.1"S	61°14'29.2"W	Rio Atininga	INPA-39523	HYP104-13
Characiformes	Characidae	Hyphessobrycon rosaceus	05°52'49.1"S	61°14'29.2"W	Rio Atininga	INPA-39523	HYP105-13
Characiformes	Characidae	Hyphessobrycon rosaceus	05°52'49.1"S	61°14'29.2"W	Rio Atininga	INPA-39523	HYP106-13
Characiformes	Characidae	Hyphessobrycon rosaceus	05°52'49.1"S	61°14'29.2"W	Rio Atininga	INPA-39523	HYP107-13
Characiformes	Characidae	Hyphessobrycon rosaceus	05°52'49.1"S	61°14'29.2"W	Rio Atininga	INPA-39523	HYP108-13
Characiformes	Characidae	Hyphessobrycon rosaceus	05°52'49.1"S	61°14'29.2"W	Rio Atininga	INPA-39523	HYP109-13
Characiformes	Characidae	Hyphessobrycon rosaceus	02°28'50.0''S	61°05'09.7''W	Ig. Fumaça	INPA-37677	HYP069-13
Characiformes	Characidae	Hyphessobrycon rosaceus	02°28'37.3"S	60°48'23.0"W	Ig. Soldado	INPA-39524	HYP111-13
Characiformes	Characidae	Hyphessobrycon rosaceus	02°28'37.3"S	60°48'23.0"W	Ig. Soldado	INPA-39524	HYP110-13
Characiformes	Characidae	Hyphessobrycon rosaceus	02°38'50.2"S	56°38'48.2"W	Ig. Açu	INPA-39525	HYP112-13
Characiformes	Characidae	Hyphessobrycon rosaceus	02°39'53.2''S	56°05' 51.1''W	Lago Zé Açu	INPA-39526	HYP113-13
Characiformes	Characidae	Hyphessobrycon rosaceus	02°39'53.2''S	56°05' 51.1''W	Lago Zé Açu	INPA-39526	HYP114-13
Characiformes	Characidae	Hyphessobrycon rosaceus	02°39'53.2''S	56°05' 51.1''W	Lago Zé Açu	INPA-39526	HYP115-13
Characiformes	Characidae	Hyphessobrycon copelandi	01°25'23"S	48°11'29"W	Lagoa Maicá	INPA-39680	HYP153-13
Characiformes	Characidae	Hyphessobrycon socolofi	02°28'20.6''S	54°39'23.4''W	Ig.estrada Taiassui-Vila do Sena	INPA-39679	HYP150-13
Characiformes	Characidae	Hyphessobrycon socolofi	02°28'20.6''S	54°39'23.4''W	Ig.estrada Taiassui-Vila do Sena	INPA-39679	HYP151-13
Characiformes	Characidae	Hyphessobrycon socolofi	02°28'20.6''S	54°39'23.4''W	Ig.estrada Taiassui-Vila do Sena	INPA-39679	HYP152-13
